# Supplementary material for: Recombinant human PRG4 (rhPRG4) suppresses breast cancer cell invasion by inhibiting TGFβ-Hyaluronan-CD44 signalling pathway
Source: PLoS One. 2019 Jul 30;14(7):e0219697. doi: 10.1371/journal.pone.0219697 (PMC6667139; doi:10.1371/journal.pone.0219697)
Supplement: S1 Appendix — Ten excel files, with each containing multiple sheets showing raw data and their analysis to determine the mean, standard deviation (SD) and standard error of mean (SEM) used to generate graphs illustrated in Figs 1–5, 7, 8 and S1–S3. (ZIP) [file pone.0219697.s005.zip]

Archive with 21 entries (20 files):
- Raw Data related to Fig 1.xlsx
- __MACOSX/
- __MACOSX/._Raw Data related to Fig 1.xlsx
- Raw Data related to Fig 2.xlsx
- __MACOSX/._Raw Data related to Fig 2.xlsx
- Raw Data related to Fig 3.xlsx
- __MACOSX/._Raw Data related to Fig 3.xlsx
- Raw Data related to Fig 4.xlsx
- __MACOSX/._Raw Data related to Fig 4.xlsx
- Raw Data related to Fig 5.xlsx
- __MACOSX/._Raw Data related to Fig 5.xlsx
- Raw Data related to Fig 7.xlsx
- __MACOSX/._Raw Data related to Fig 7.xlsx
- Raw Data related to Fig 8.xlsx
- __MACOSX/._Raw Data related to Fig 8.xlsx
- Raw Data related to S1 Fig.xlsx
- __MACOSX/._Raw Data related to S1 Fig.xlsx
- Raw Data related to S2 Fig.xlsx
- __MACOSX/._Raw Data related to S2 Fig.xlsx
- Raw Data related to S3 Fig.xlsx
- __MACOSX/._Raw Data related to S3 Fig.xlsx
